# Supplementary material for: Clinical factors associated with the therapeutic efficacy of atezolizumab plus bevacizumab in patients with unresectable hepatocellular carcinoma: A multicenter prospective observational study
Source: PLoS One. 2024 Jan 2;19(1):e0294590. doi: 10.1371/journal.pone.0294590 (PMC10760712; doi:10.1371/journal.pone.0294590)
Supplement: S1 Data — (XLSX) [file pone.0294590.s004.xlsx]

## Sheet: Sheet1
number	max_mRECIST	mORR	mDCR	max_RECIST	ORR	DCR	mProgression	mPFS	RECIST_Progression	RECIST_PFS	Survival	OS	OS-PFS	Sex	Line_exp	Age	Age_75	Others=0 Virus=1	Etiology_HBV=1 HCV=2 Alcohol=3 Other=4	PS	DL	HT	DM	Beva scheduled number of doses in 6months	Beva practical number of doses in 6months	relative intensity of bevacizumab	Posttreatment Len0 TKI1 TACE2 HAIC3 RT4 RFA5 BSC6	Post treatment	death cause	Tumor_size	Tumor_size_5	Tumor_number_5	MVI	EHM	BCLC_AB_C	varices F0＝０ NE＝5	varices F0,1＝０ F2＝1	AFP	AFP400	PIVKA II	CP_ab	CP_56	CP	ALBI	mALBIgrade_2ab	NLR	NLR_3	PLT	Alb
1	2	0	0	2	0	0	0	568	0	568	0	568	0	1	1	55	0	0	3	0	0	1	1	9	4	0.444444				3.1	0	1	0	0	1	1	0	3.3	0	81.2	1	0	5	-2.34846	0	2.29389	0	10.8	3.6
2	3	1	0	4	1	1	1	209	1	55	0	490	435	1	1	69	0	0	4	0	1	1	1	9	7	0.777778	2	2		0	0	0	0	1	2	1	0	85	0	86	1	0	5	-2.25602	1	2.14286	0	12.6	3.7
3	4	1	1	4	1	1	1	53	1	53	1	284	231	1	1	64	0	0	3	0	0	1	1	3	3	1	0	0		4.5	0	1	0	1	2	2	1	793	1	2226	1	0	5	-2.94346	0	5.26389	1	12.8	4.3
4	3	1	0	3	1	0	1	150	1	150	1	379	229	1	2	71	0	1	1	0	0	0	1	8	6	0.75	1	1		2.9	0	0	1	0	2	1	0	1065	1	424	1	0	5	-2.84886	0	3.05556	1	13.4	4
5	0			0			1	74	1	74	1	74	0	1	1	81	1	0	4	0	0	1	0				6	3		0	0	0	0	1	2	5		2.4	0	34	1	1	6	-2.50122	0	2.16733	0	13.1	3.9
6	4	1	1	4	1	1	1	36	1	36	1	336	300	2	2	78	1	1	2	1	0	1	0	2	2	1	1	1		1	0	0	0	1	2	0	0	3.7	0	36.6	1	1	6	-1.7089	1	3.23113	1	21.5	3
7	3	1	0	3	1	0	1	97	1	97	0	395	298	1	2	76	1	0	3	0	0	1	0	5	1	0.2	1	1		1.8	0	0	0	0	1	0	0	2	0	4216	1	1	6	-1.75346	1	1.77636	0	18.2	2.9
8	4	1	1	4	1	1	1	37	1	37	0	343	306	1	1	55	0	0	3	0	0	1	1	2	2	1	0	0		4.1	0	0	1	0	2	1	0	6446	1	11349	1	0	5	-2.64764	0	4.28916	1	13	3.9
9	4	1	1	4	1	1	1	34	1	34	0	287	253	2	1	79	1	0	4	0	0	1	0	2	2	1	0	0		3.3	0	0	0	1	2	0	0	2586	1	379	1	0	5	-2.3039	0	1.29428	0	7.2	3.7
10	3	1	0	3	1	0	1	194	1	194	0	193	-1	1	1	88	1	0	3	1	0	1	0	9	9	1				8.2	1	1	0	0	1	5		18	0	373	1	0	5	-2.42602	0	4.79355	1	8.3	3.9
11	2	0	0	2	0	0	0	159	0	159	0	159	0	1	1	78	1	1	2	0	0	1	0	9	8	0.888889				2.5	0	0	0	0	1	0	0	7.1	0	186	1	0	5	-2.85846	0	1.71429	0	5.8	4.2
12	3	1	0	3	1	0	0	154	0	154	0	154	0	1	1	71	0	1	1	0	0	1	0	9	9	1				10.6	1	1	0	0	1	5		2.7	0	70	1	0	5	-2.50122	0	2.16296	0	14.6	3.9
13	4	1	1	4	1	1	1	26	1	26	0	50	24	1	1	54	0	1	2	0	1	1	0				6	3		14	1	1	1	0	2	1	0	170	0	351	1	1	6	-1.82274	1	8.02105	1	19.4	3.3
14	2	0	0	2	0	0	0	23	0	23	0	43	20	1	1	72	0	0	3	0	0	0	0							1.4	0	0	0	1	2	2	1	6.5	0	88	1	0	5	-2.51102	0	6.10078	1	13.7	4
15	1	0	0	2	0	0	1	161	1	161	1	161	0	2	1	73	0	0	3	0	0	1	0	5	4	0.8	6	3	ir AE (hepatitis)	5.6	1	0	0	0	1	0	0	5840	1	4633	1	1	6	-2.09346	1	1.31807	0	12	3.3
16	4	1	1	4	1	1	1	41	1	41	1	79	38	1	1	78	1	1	2	0	0	1	1				4	2		4.1	0	1	0	0	1	1	0	344	0	352	1	1	6	-1.49102	1	1.11414	0	11.4	2.8
17	3	1	0	3	1	0	1	135	1	135	1	278	143	2	1	87	1	1	2	0	0	1	1	3	3	1	2	2		3.8	0	1	0	1	2	2	1	5773	1	214	1	1	6	-2.11069	1	2.50781	0	7.5	3.2
18	2	0	0	3	1	0	1	272	1	272	0	512	240	1	1	80	1	0	3	0	0	1	0	9	8	0.888889	2	2		8.2	1	1	0	0	1	1	0	16.5	0	1560	1	1	6	-2.08386	1	2.8821	0	24.4	3.1
19	2	0	0	2	0	0	1	264	1	264	0	377	113	1	1	76	1	0	4	0	0	1	1	9	8	0.888889	0	0		1.7	0	0	0	1	2	0	0	59.3	0	0	1	1	6	-2.00846	1	3.89385	1	19.7	3.2
20	2	0	0	3	1	0	1	207	1	207	0	406	199	2	2	74	0	1	2	0	0	1	0	9	8	0.888889	2	2		2	0	1	0	0	1	1	0	744	1	193	1	0	5	-2.52202	0	1.19277	0	16.8	3.9
21	4	1	1	4	1	1	1	16	1	16	1	57	41	1	1	70	0	1	2	0	0	1	0				6	3		10.4	1	1	1	1	2	0	0	496493	1	68147	1	1	6	-1.7089	1	5.86087	1	16.5	3
22	0			0			0	53	0	53	0	53	0	2	1	90	1	1	2	0	0	1	0				6	3		5.3	1	0	0	0	1	0	0	12	0	21	1	1	6	-2.42386	0	4.47093	1	22.5	3.5
23	4	1	1	4	1	1	1	76	1	76	1	146	70	2	1	88	1	1	2	0	1	1	0	4	4	1	0	0		5.7	1	1	0	0	1	1	0	73	0	4339	1	1	6	-2.11032	1	2.94619	0	18.3	3.3
24	2	0	0	3	1	0	0	223	0	223	0	223	0	1	2	69	0	0	4	0	1	1	1	9	7	0.777778				2.5	0	1	0	0	1	1	0	1032	1	3840	1	0	5	-2.57614	0	1.66221	0	11.3	3.9
25	3	1	0	3	1	0	1	119	1	119	0	142	23	1	1	77	1	0	3	0	1	1	1	6	6	1	0	0		2.1	0	1	0	0	1	0	0	4.6	0	18895	1	0	5	-2.50179	0	2.97619	0	16.2	3.6
26	3	1	0	3	1	0	1	91	1	91	1	268	177	1	2	65	0	1	1	0	0	1	0	4	4	1	1	1		1	0	1	0	1	2	0	0	4	0	1376	1	0	5	-2.56518	0	5.27338	1	13.2	3.9
27	2	0	0	3	1	0	1	86	1	86	0	589	503	2	2	58	0	1	1	0	0	1	0	5	5	1	1	1		3.4	0	1	0	0	1	0	0	123	0	29	1	0	5	-2.59132	0	0.607955	0	20.7	3.6
28	2	0	0	2	0	0	1	120	1	120	0	588	468	1	1	62	0	1	2	0	0	0	0	5	5	1	0	0		2.4	0	1	0	0	1	1	0	65	0	13	1	1	6	-2.16122	1	0.89038	0	5.1	3.5
29	2	0	0	2	0	0	1	95	1	95	0	460	365	1	1	79	1	0	3	0	0	1	1	4	3	0.75	2	2		1.4	0	1	1	0	2	1	0	3	0	234	1	0	5	-2.59386	0	2.37238	0	14.3	3.7
30	2	0	0	3	1	0	0	449	1	454	0	449	0	1	2	84	1	1	2	0	0	0	0	9	8	0.888889				2	0	1	0	0	1	0	0	3	0	61	1	1	6	-1.80018	1	1.48961	0	13.8	3
31	4	1	1	4	1	1	1	44	1	44	0	374	330	2	1	79	1	1	2	0	0	1	0	2	2	1	0	0		5.1	1	0	1	1	2	0	0	24	0	6336	1	1	6	-1.57602	1	1.80442	0	23.1	2.9
32	4	1	1	4	1	1	1	37	1	37	0	349	312	1	1	63	0	1	1	0	0	1	0	2	2	1	0	0		2.4	0	0	0	0	1	0	0	5549	1	902	1	1	6	-2.26346	1	2.40164	0	23.3	3.5
33	2	0	0	3	1	0	1	140	1	140	1	192	52	1	1	71	0	0	3	0	0	1	1	6	5	0.833333	6	3		7.5	1	1	0	0	1	2	1	140	0	275	1	0	5	-2.19396	1	1.97551	0	11	3.6
34	1	0	0	1	0	0	0	379	0	379	0	379	0	2	1	80	1	1	2	0	0	0	1	9	9	1				0	0	0	0	1	2	1	0	5	0	759	1	1	6	-1.51396	1	1.97966	0	13.8	2.8
35	2	0	0	2	0	0	0	242	0	242	0	242	0	1	1	78	1	0	3	0	0	1	0	9	8	0.888889	6	3		1.8	0	1	0	0	1	2	1	3	0	118	2	1	7	-2.1899	1	2.6699	0	8.4	3.3
36	3	1	0	3	1	0	1	237	1	237	0	297	60	1	1	71	0	0	3	0	0	1	1	9	9	1	0	0		0	0	0	0	0	2	0	0	2	0	46	1	0	5	-2.82018	0	1.21098	0	22.4	4.2
37	2	0	0	2	0	0	0	216	0	216	0	216	0	1	1	79	1	0	3	0	0	1	1	9	9	1				5.8	1	0	0	1	2	0	0	5165	1	179	1	1	6	-2.14018	1	5.47143	1	28.9	3.4
38	2	0	0	2	0	0	1	126	1	126	0	183	57	1	1	77	1	1	2	0	1	1	1	6	6	1				4.2	0	0	1	1	2	0	0	161	0	15	2	1	7	-1.6799	1	7.50485	1	11.5	2.7
39	3	1	0	3	1	0	0	230	0	230	0	230	0	1	2	59	0	0	4	0	0	1	1	9	9	1				2.2	0	1	0	0	1	0	0	4	0	88	1	0	5	-2.68846	0	5.24113	1	16.1	4
40	3	1	0	3	1	0	0	84	0	84	0	84	0	1	1	75	1	0	4	0	1	1	1	4	4	1				1.1	0	1	0	0	1	0	0	9	0	76	1	0	5	-2.73518	0	1.80339	0	14.4	4.1
41	4	1	1	4	1	1	1	75	1	75	1	209	134	1	2	47	0	1	1	0	0	0	0	4	3	0.75	0	0		19.7	1	1	0	0	1	0	0	8073	1	24771	1	1	6	-2.8139	0	3.21127	1	28.7	4.3
42	2	0	0	3	1	0	1	386	1	301	0	491	190	1	2	76	1	1	2	0	1	1	0	9	8	0.888889	2	2		3.2	0	1	0	1	2	0	0	3236	1	6224	1	0	5	-3.11346	0	9.33333	1	19.7	4.5
43	1	0	0	2	0	0	1	391	1	391	0	470	79	1	1	71	0	0	3	0	0	0	0	9	9	1	5	2		1.7	0	1	0	0	1	0	0	6	0	38	1	0	5	-3.1249	0	1.47238	0	17.5	4.4
44	2	0	0	2	0	0	0	491	0	491	0	491	0	1	1	75	1	1	2	0	0	0	0	9	9	1				2.7	0	0	0	0	1	0	0	1286	1	66	1	1	6	-2.42386	0	2.78261	0	8.3	3.5
45	3	1	0	3	1	0	0	16	0	16	0	358	342	1	1	65	0	0	4	0	0	1	1				2	2		1.4	0	0	0	0	1	1	0	13	0	70	1	0	5	-2.27896	0	1.79181	0	9.2	3.7
46	3	1	0	3	1	0	0	21	0	21	1	302	281	1	2	79	1	0	3	0	0	1	1				6	3		2.7	0	0	0	0	1	0	0	583	1	7531	2	1	7	-1.71264	1	2.24164	0	18.6	2.8
47	3	1	0	3	1	0	1	126	1	126	1	327	201	1	1	59	0	1	2	0	0	1	1	6	6	1	0	0		4.6	0	1	1	0	2	2	1	182	0	130	1	0	5	-2.67886	0	2.82609	0	6	3.8
48	2	0	0	2	0	0	0	43	0	43	0	387	344	1	2	61	0	0	3	0	0	1	1				0	0		2.7	0	1	0	0	1	2	1	3.2	0	13	1	0	5	-2.13	1	1.09286	0	7.2	3.6
49	3	1	0	3	1	0	0	294	0	294	0	294	0	2	2	77	1	1	2	0	0	1	0	9	5	0.555556				1.2	0	0	0	1	2	0	0	4605	1	139	1	0	5	-2.87142	0	1.75	0	7.1	4.3
50	3	1	0	3	1	0	0	189	0	189	0	189	0	1	1	70	0	1	2	0	0	0	0	9	9	1				0	0	0	0	1	2	0	0	3.8	0	73	1	0	5	-2.60346	0	2.03203	0	20.7	3.9
51	3	1	0	3	1	0	0	120	0	120	0	120	0	1	1	73	0	0	4	0	0	1	1	9	6	0.666667				13.3	1	1	0	0	1	0	0	32	0	35044	1	1	6	-1.8499	1	2.8375	0	28.6	2.9
52	2	0	0	4	1	1	1	73	1	73	0	509	436	1	2	86	1	1	1	0	0	1	1	5	3	0.6	6	3		4.3	0	1	0	0	1	0	0	1	0	1183	1	1	6	-2.16886	1	3.71579	1	13.5	3.2
53	4	1	1	4	1	1	1	72	1	72	0	546	474	1	2	62	0	0	4	0	1	1	1	4	4	1	6	3		5.6	1	1	0	0	1	1	0	78	0	143	1	1	6	-2.02142	1	1.51567	0	6.2	3.3
54	3	1	0	3	1	0	0	535	0	535	0	535	0	1	2	68	0	1	2	0	0	1	0	9	7	0.777778				0	0	0	0	1	2	0	0	3	0	144	1	1	6	-1.88264	1	1.11905	0	21.7	3
55	3	1	0	3	1	0	0	126	0	126	0	525	399	1	2	57	0	1	1	0	0	1	1	9	6	0.666667	6	3		1.7	0	1	0	1	2	0	0	4599	1	5788	1	0	5	-2.64764	0	1.92157	0	25.4	3.9
56	4	1	1	4	1	1	1	49	1	49	1	194	145	2	2	56	0	1	1	0	0	0	0				6	3		2.9	0	1	1	1	2	2	1	981	1	22	1	0	5	-2.73518	0	4.1954	1	14.9	4.1
57	4	1	1	4	1	1	1	102	1	102	0	453	351	1	1	59	0	1,1	1,2	0	0	0	0				0	0		0	0	0	0	1	2	0	0	7	0	423	1	0	5	-2.6149	0	2.6	0	14	3.8
58	2	0	0	3	1	0	1	129	1	129	0	511	382	1	2	62	0	1	2	0	0	1	0	4	4	1	1	1		8.4	1	1	0	1	2	0	0	3	0	407	1	0	5	-3.1249	0	2.04167	0	19.5	4.4
59	4	1	1	4	1	1	1	10	1	10	1	140	130	1	1	55	0	1	1	0	0	0	0				6	3		0	1	1	1	1	2	0	0	368469	1	14424	1	1	6	-2.33122	0	2.23162	0	13.3	3.7
60	2	0	0	2	0	0	0	441	0	441	0	441	0	1	2	76	1	1	2	0	1	1	1	9	4	0.444444				0	0	0	0	1	2	1	0	243252	1	9852	1	0	5	-2.76386	0	4.35503	1	43.2	3.9
61	4	1	1	4	1	1	1	91	1	91	1	296	205	2	1	81	1	1	2	0	0	1	0	3	1	0.333333	0	0		3.8	0	1	1	0	2	0	0	763	1	93	1	0	5	-2.6999	0	3.18396	1	13.9	3.9
62	0			0			0	21	0	21	0	364	343	2	2	60	0	1	2	0	1	1	0				1	1		0	0	0	0	1	2	1	0	7	0	380	2	1	7	-2.0199	1	1.6623	0	9.9	3.1
63	4	1	1	4	1	1	1	30	1	30	1	240	210	1	2	42	0	1	1	0	1	0	0	2	2	1	0	0		3.5	0	1	1	1	2	0	0	3492	1	187	1	0	5	-2.6999	0	3.22374	1	13.5	3.9
64	3	1	0	3	1	0	1	112	1	112	0	237	125	1	2	66	0	0	4	0	0	1	1	6	2	0.333333	1	1		0	0	0	0	1	2	1	0	4	0	24	1	1	6	-2.3599	0	2.38961	0	14.2	3.5
65	3	1	0	3	1	0	0	42	0	42	0	42	0	1	1	83	1	1	1	0	0	1	0	4	4	1				3.7	0	0	0	1	2	0	0	180	0	912	1	0	5	-2.8699	0	5.11409	1	14	4.1
66	2	0	0	2	0	0	1	359	1	359	1	359	0	2	2	84	1	1	2	0	1	1	0	9	7	0.777778	6	3		1.8	0	0	0	1	2	5		3844	1	1317	1	1	6	-2.13764	1	2.42481	0	9.4	3.3
67	3	1	0	3	1	0	1	225	1	225	0	568	343	2	2	84	1	1	2	0	0	1	0	9	7	0.777778	1	1		0	0	0	0	1	2	2	1	57	0	127	1	0	5	-2.90264	0	2.69388	0	9.5	4.2
68	4	1	1	4	1	1	1	41	1	41	1	128	87	1	2	86	1	1	2	0	0	0	0	2	2	1	6	3		2.3	0	1	0	0	1	0	0	5	0	811	2	1	7	-1.46978	1	3.35294	1	13.8	2.8
69	4	1	1	4	1	1	1	49	1	49	1	153	104	1	1	49	0	1	1	1	0	1	0	2	2	1	0	0		9.2	1	1	0	1	2	5		11359	1	10374	1	0	5	-2.13	1	5.60584	1	13.2	3.6
70	4	1	1	4	1	1	1	45	1	45	0	95	50	2	2	73	0	1	2	0	0	1	0				6	3		6.1	1	1	1	0	2	1	0	68645	1	2378	1	1	6	-2.50122	0	4.08671	1	9.5	3.9
71	3	1	0	3	1	0	1	81	1	81	0	536	455	1	2	69	0	1	2	0	0	0	0	4	4	1	1	1		0	0	0	1	1	2	0	0	2	0	54	1	1	6	-2.0199	1	4.67785	1	12.4	3.1
72	2	0	0	2	0	0	0	525	0	525	0	525	0	1	1	71	0	1	2	0	0	1	0	9	9	1				2.2	0	0	0	0	1	2	1	11	0	49	1	0	5	-2.94346	0	5.55072	1	10.4	4.3
73	3	1	0	3	1	0	1	93	1	93	0	314	221	2	2	75	1	1	2	1	0	1	0	6	6	1	1	1		3.5	0	1	0	0	1	1	0	3341	1	20070	1	1	6	-2.47764	0	1.43626	0	44.5	3.7
74	0			0			1	93	1	93	1	93	0	1	1	54	0	1	2	0	0	0	1				6	3		7	1	1	0	0	1	1	0	4399	1	0	2	1	7	-1.39774	1	3.52381	1	4.8	2.8
75	3	1	0	3	1	0	0	23	0	23	0	107	84	1	1	90	1	1	2	0	0	1	0				0	0		2.3	0	1	0	0	1	5		9	0	411	1	1	6	-2.0199	1	0.943231	0	16.1	3.1
76	3	1	0	3	1	0	1	272	1	272	0	429	157	1	1	78	1	0	3	0	1	1	1	9	9	1	0	0		2	0	1	0	0	1	0	0	4	0	110	1	0	5	-2.84886	0	2.03887	0	14.7	4
77	2	0	0	2	0	0	1	359	1	359	0	410	51	1	1	85	1	0	3	0	0	1	1	9	6	0.666667				2.4	0	0	0	0	1	0	0	9	0	82	1	1	6	-1.66846	1	2.388	0	10.3	2.8
78	4	1	1	4	1	1	1	40	1	40	0	360	320	1	2	71	0	1	1	0	0	0	0	2	2	1	1	1		4.8	0	1	0	0	1	5		159	0	123	1	0	5	-2.73264	0	3.32524	1	16.9	4
79	4	1	1	4	1	1	1	41	1	41	0	362	321	2	1	74	0	0	4	0	1	1	1	2	2	1				12.2	1	0	0	1	2	0	0	148	0	9543	1	0	5	-2.73264	0	4.21714	1	34.1	4
80	4	1	1	4	1	1	1	42	1	42	0	342	300	1	1	73	0	1	2	0	0	1	0	2	2	1	0	0		7.8	1	1	1	0	2	0	0	3	0	356	1	0	5	-2.51846	0	5.82222	1	13.9	3.8
81	4	1	1	4	1	1	1	43	1	43	0	128	85	1	1	63	0	1	1	0	0	0	0	4	4	1	0	0		2.3	0	0	1	0	2	2	1	237	0	178	1	0	5	-2.50122	0	2.55649	0	12.6	3.9
82	2	0	0	2	0	0	0	310	0	310	0	310	0	1	1	61	0	1	1	0	0	0	0	9	9	1				0	0	0	0	1	2	5		1086	1	1220	1	0	5	-2.94346	0	2.54475	0	11.5	4.3
83	2	0	0	3	1	0	0	21	0	21	0	311	290	1	1	71	0	0	4	0	0	1	1				0	0		2.6	0	1	0	0	1	0	0	12	0	292	1	1	6	-2.39264	0	1.32884	0	12.6	3.6
84	2	0	0	2	0	0	1	233	1	233	0	305	72	1	1	86	1	1	2	0	0	1	0	9	6	0.666667	0	0		1.6	0	0	0	0	1	1	0	13	0	162	1	0	5	-2.67886	0	2.6	0	9.5	3.8
85	4	1	1	4	1	1	1	43	1	43	0	302	259	1	1	78	1	1	2	0	0	1	1	3	3	1	0	0		4.7	0	0	1	0	2	1	0	3105	1	5817	1	0	5	-2.81764	0	2.54435	0	12.4	4.1
86	4	1	1	4	1	1	1	42	1	42	1	290	248	1	1	81	1	0	3	0	1	1	1	2	2	1	0	0		6.4	1	1	0	0	1	5		398	0	3806	1	0	5	-3.11346	0	3.35714	1	21.3	4.5
87	1	0	0	3	1	0	0	282	0	282	0	282	0	2	1	77	1	0	4	0	1	0	1	9	9	1				3	0	1	0	0	1	0	0	4	0	20	1	0	5	-2.59386	0	2.14865	0	15.5	3.7
88	3	1	0	3	1	0	1	91	1	91	0	241	150	1	1	66	0	1	2	0	0	1	0	4	4	1	0	0		0	0	0	0	1	2	0	0	5	0	131	1	0	5	-3.02846	0	1.67081	0	20.2	4.4
89	2	0	0	2	0	0	1	224	1	224	0	232	8	1	1	86	1	0	3	0	1	1	0	9	9	1	0	0		10.4	1	0	1	0	2	0	0	2578	1	42984	1	0	5	-2.39518	0	4.77564	1	24.2	3.7
90	3	1	0	3	1	0	0	176	0	176	0	176	0	1	1	74	0	1	2	0	1	1	1	9	9	1				1.2	0	0	0	1	2	0	0	4	0	55	1	0	5	-2.70142	0	3.47573	1	16.8	4.1
91	3	1	0	3	1	0	1	163	1	163	0	170	7	1	1	66	0	1	1	0	0	0	0	8	8	1	0	0		1.7	0	1	0	0	1	0	0	2	0	77	1	0	5	-2.85846	0	2.71784	0	12.3	4.2
92	3	1	0	3	1	0	0	118	0	118	0	118	0	1	1	79	1	0	3	0	0	1	0	4	4	1				1.7	0	1	0	0	1	1	0	3	0	25	1	0	5	-3.01886	0	1.78176	0	27.9	4.2
93	4	1	1	4	1	1	1	38	1	38	0	104	66	1	1	48	0	0	4	0	0	0	0	2	2	1	0	0		15.2	1	1	1	1	2	0	0	6	0	27	1	0	5	-2.68846	0	7.1913	1	23.2	4
94	4	1	1	4	1	1	1	29	1	29	0	30	1	2	1	63	0	1	2	0	0	0	1	2	2	1				0	0	0	0	1	2	1	0	12	0	1105	2	1	7	-2.10642	1	3.73016	1	6.1	3.4
95	4	1	1	4	1	1	1	56	1	56	0	559	503	1	2	60	0	1	1	0	0	1	0	3	3	1	0	0		1.4	0	1	0	0	1	2	1	2	0	743	1	0	5	-2.78642	0	1.35128	0	13.6	4.2
96	4	1	1	4	1	1	1	20	1	20	0	69	49	2	2	61	0	1	1	0	0	1	0				1	1		4.5	0	1	0	1	2	5		650	1	37	1	0	5	-2.6999	0	3.72959	1	14.2	3.9
97	4	1	1	4	1	1	1	23	1	23	1	28	5	1	2	71	0	1	1	1	0	1	0				6	3		11.2	1	1	1	0	2	1	0	200000	1	12877	1	1	6	-1.72478	1	5	1	39.6	3.1
98	3	1	0	3	1	0	1	232	1	232	0	558	326	1	2	72	0	0	4	0	0	1	0	9	5	0.555556	1	1		4.2	0	0	1	0	2	2	1	7	0	360	2	1	7	-1.32846	1	2.08088	0	8.9	2.4
99	4	1	1	4	1	1	1	97	1	97	0	535	438	1	1	80	1	1	1	1	0	1	0	4	2	0.5	6	3		0	0	0	0	1	2	5		4	0	153	1	1	6	-2.25386	1	5.08054	1	10	3.3
100	4	1	1	4	1	1	1	84	1	84	0	538	454	1	1	68	0	0	4	0	0	1	1	4	4	1	1	1		1.2	0	1	0	0	1	5		2	0	43	1	0	5	-3.01632	0	2.58167	0	22.5	4.1
101	2	0	0	2	0	0	1	323	1	323	0	531	208	1	1	79	1	0	4	0	1	1	1	9	9	1	4	2		6.7	1	0	0	1	2	1	0	2	0	332	1	0	5	-2.56518	0	1.87461	0	13.8	3.9
102	4	1	1	4	1	1	1	58	1	58	1	330	272	1	2	75	1	0	3	0	0	0	0	3	3	1	0	0		1.9	0	1	0	0	1	0	0	88	0	25402	1	1	6	-2.34846	0	1.48533	0	8.8	3.6
103	4	1	1	4	1	1	1	56	1	56	0	480	424	1	2	79	1	0	4	0	1	1	1	3	3	1	0	0		3.7	0	1	0	0	1	0	0	3	0	22243	1	1	6	-2.22518	1	1.97377	0	15.3	3.5
104	1	0	0	2	0	0	0	468	0	468	0	468	0	1	2	75	1	0	3	0	0	0	1	9	9	1				1.7	0	1	0	0	1	0	0	9	0	2341	1	0	5	-2.68846	0	2.03509	0	4.9	4
105	3	1	0	3	1	0	1	299	1	299	1	299	0	1	1	77	1	0	3	0	0	1	1	9	8	0.888889	6	3		1.8	0	1	0	0	1	2	1	3	0	14	1	1	6	-2.10896	1	0.9875	0	11.6	3.5
106	4	1	1	4	1	1	1	65	1	65	1	214	149	1	1	74	0	0	4	0	0	1	0	3	3	1	6	3		10.5	1	1	0	1	2	0	0	30	0	1719	1	1	6	-1.82886	1	0.766337	0	17.3	2.8
107	2	0	0	2	0	0	0	384	0	384	0	384	0	1	1	72	0	0	3	0	1	1	1	9	9	1				1.9	0	0	0	1	2	5		1618	1	66	1	1	6	-2.43346	0	3.43878	1	14.4	3.7
108	2	0	0	3	1	0	1	139	1	139	1	139	0	2	1	83	1	1	1	0	0	0	1	9	4	0.444444	6	3		7.9	1	1	1	0	2	1	0	3	0	0	1	1	6	-2.3039	0	7.01923	1	5	3.7
109	2	0	0	3	1	0	1	345	1	345	0	350	5	1	1	66	0	0	3	0	0	0	0	9	8	0.888889				1.7	0	1	0	0	1	1	0	6	0	9	2	1	7	-1.705	1	1.43939	0	5.3	3.1
110	3	1	0	4	1	1	1	132	1	71	0	323	252	1	1	74	0	0	3	0	0	0	0	7	7	1	0	0		0	0	0	0	1	2	1	0	5	0	55	1	1	6	-1.88518	1	1.80251	0	13.6	3.1
111	1	0	0	3	1	0	0	279	0	279	0	279	0	1	1	80	1	1	2	0	0	1	0	9	6	0.666667				2	0	1	0	0	1	0	0	2	0	48	1	0	5	-2.64764	0	1.61652	0	21.6	3.9
112	0			0			0	21	0	21	0	115	94	1	1	80	1	1	2	0	1	0	0				6	3		2.2	0	1	0	0	1	2	1	7	0	27	1	1	6	-1.7939	1	2.08303	0	5.2	3.1
113	3	1	0	3	1	0	1	138	1	138	0	148	10	2	1	72	0	0	4	0	0	0	1	4	2	0.5	0	0		1	0	1	0	0	1	0	0	138	0	23	1	1	6	-2.19142	1	1.02995	0	11	3.5
114	0			0			0	43	0	43	0	132	89	1	1	77	1	0	3	0	0	0	1				6	3		4.1	0	1	0	0	1	1	0	29	0	29	2	1	7	-1.51396	1	1.74088	0	6.1	2.8
115	4	1	1	4	1	1	1	78	1	78	0	106	28	1	2	73	0	0	4	0	0	1	1	4	4	1				4	0	1	0	0	1	0	0	2	0	43	1	1	6	-2.30764	0	3.86458	1	16.3	3.5
116	3	1	0	3	1	0	0	83	0	83	0	83	0	2	1	83	1	1	2	0	0	1	0	3	3	1				2.1	0	0	0	1	2	2	1	3	0	14	1	0	5	-2.50886	0	1.47339	0	17.9	3.6
117	2	0	0	3	1	0	0	63	0	63	0	63	0	1	1	61	0	0	4	0	1	1	1	3	3	1				1.7	0	1	0	0	1	5		8	0	42	1	1	6	-2.22518	1	1.56325	0	19.8	3.5
118	3	1	0	3	1	0	1	116	1	116	1	355	239	1	2	71	0	1	1	0	0	1	0	6	3	0.5	1	1		3	0	1	0	1	2	0	0	20	0	11650	1	0	5	-3.0399	0	4.53333	1	21.5	4.3
119	3	1	0	3	1	0	1	136	1	136	1	259	123	1	2	77	1	1	2	0	0	1	1	6	6	1	6	3		2.7	0	1	0	0	1	0	0	4723	1	323	1	0	5	-2.3	0	2.28	0	14.9	3.8
120	4	1	1	4	1	1	1	68	1	68	1	232	164	1	2	66	0	1	1	0	0	1	0	3	3	1	3	2		3.2	0	0	0	0	1	1	0	6	0	65	1	0	5	-2.70142	0	2.28625	0	8.9	4.1
121	3	1	0	3	1	0	1	84	1	84	1	294	210	1	2	78	1	0	4	0	0	1	0	4	4	1	1	1		0	0	0	0	1	2	0	0	983	1	340	1	0	5	-2.4449	0	2.14855	0	21.2	3.6
122	3	1	0	4	1	1	1	84	1	28	1	144	116	1	1	75	1	1	2	0	0	0	0	4	4	1	0	0		2.2	0	0	1	0	2	2	1	3	0	175	1	1	6	-1.7715	1	4.1962	1	8.8	3.2
123	3	1	0	3	1	0	1	182	1	182	1	441	259	1	2	76	1	1	2	1	0	1	0	9	8	0.888889	6	3		8.2	1	0	0	1	2	1	0	5	0	79	1	1	6	-2.4449	0	3.09794	1	9.2	3.6
124	3	1	0	3	1	0	0	21	0	21	1	293	272	1	2	68	0	1	2	0	0	0	0				1	1		7	1	1	1	0	2	0	0	96	0	1643	1	1	6	-1.66102	1	3.37019	1	24.2	3
125	3	1	0	3	1	0	1	404	1	404	0	510	106	1	1	57	0	0	4	0	1	1	1	9	9	1	0	0		0	0	0	0	1	2	1	0	11	0	35	1	0	5	-2.5589	0	1.63871	0	15.6	4
126	4	1	1	3	1	0	1	41	1	69	0	328	259	1	2	79	1	1	1	0	0	1	0	4	4	1	1	1		6.7	1	0	0	1	2	0	0	64	0	75508	1	0	5	-2.39264	0	3.06091	1	20.8	3.6
127	1	0	0	1	0	0	0	457	0	457	0	457	0	1	1	81	1	0	4	1	0	1	1	9	8	0.888889				6.4	1	1	0	1	2	1	0	100000	1	11953	1	0	5	-2.73264	0	2.54618	0	18.7	4
128	3	1	0	3	1	0	1	80	1	80	0	453	373	1	2	52	0	0	4	0	1	1	1	4	4	1	1	1		1	0	0	0	1	2	1	0	543	1	4494	1	1	6	-2.19142	1	2.17978	0	11.3	3.5
129	4	1	1	4	1	1	1	41	1	41	0	450	409	1	1	80	1	0	3	0	0	1	0	3	3	1	0	0		3.6	0	1	0	0	1	0	0	5	0	0	1	0	5	-2.67886	0	2.89767	0	20.1	3.8
130	3	1	0	3	1	0	0	14	0	14	1	284	270	1	2	71	0	0	4	0	0	1	1				1	1		0	0	0	0	1	2	1	0	11	0	456	1	0	5	-2.59132	0	3.455	1	11	3.6
131	2	0	0	3	1	0	1	201	1	201	0	411	210	1	1	75	1	0	3	0	0	0	0	9	9	1	4	2		1.8	0	0	0	1	2	0	0	2	0	80	1	0	5	-2.6149	0	4.8961	1	23	3.8
132	1	0	0	1	0	0	0	314	0	314	0	314	0	1	1	62	0	1	2	0	0	1	0	9	9	1				0	0	0	0	1	2	5		7	0	43	1	0	5	-2.93132	0	2.63348	0	22.6	4
133	4	1	1	4	1	1	1	40	1	40	1	60	20	1	1	81	1	0	3	0	0	1	0	2	2	1	6	3	HCCrupture	3.6	0	0	1	0	2	0	0	8620	1	5514	1	1	6	-1.9349	1	1.26923	0	30.7	3
134	3	1	0	3	1	0	1	170	1	170	0	233	63	1	2	61	0	1	2	0	0	1	0	9	5	0.555556	1	1		3.1	0	1	0	0	1	2	1	142	0	1138	1	0	5	-3.24264	0	5.60284	1	10.9	4.6
135	3	1	0	3	1	0	1	113	1	113	0	269	156	2	1	73	0	0	4	0	1	1	1	6	6	1	0	0		11.4	1	1	0	1	2	0	0	125	0	47380	1	0	5	-2.42602	0	4.8141	1	26.3	3.9
136	4	1	1	4	1	1	1	38	1	38	0	272	234	2	2	50	0	0	4	0	1	0	1	2	2	1				3.1	0	0	0	0	1	2	1	2	0	1007	1	1	6	-1.88518	1	3.21963	1	8.7	3.1
137	1	0	0	1	0	0	0	361	0	361	0	361	0	1	1	63	0	1	2	0	0	0	0	9	9	1				1.3	0	0	0	1	2	5		106	0	30	1	0	5	-3.28346	0	2	0	12.4	4.7
138	2	0	0	2	0	0	0	285	0	285	0	285	0	1	1	80	1	1	1	0	1	1	1	9	9	1				0	0	0	0	1	2	0	0	275	0	30	1	0	5	-2.60346	0	2.66245	0	16.3	3.9
139	3	1	0	3	1	0	1	113	1	113	0	261	148	1	2	72	0	1	1	0	0	1	0	6	4	0.666667	1	1		0	0	0	0	1	2	0	0	2638	1	2903	1	1	6	-2.30764	0	2.20438	0	17.9	3.5
140	3	1	0	3	1	0	1	68	1	68	1	68	0	1	2	73	0	0	3	0	0	0	0				6	3	Cholangitis	3.9	0	0	0	0	1	0	0	2	0	64	1	0	5	-2.64764	0	2.40562	0	27.1	3.9
141	1	0	0	1	0	0	0	164	0	164	0	164	0	1	1	72	0	0	3	0	0	1	1	9	9	1				5.1	1	1	0	1	2	0	0	55310	1	164	1	1	6	-2.31018	0	5.925	1	26.1	3.6
142	4	1	1	4	1	1	1	41	1	41	0	156	115	1	1	67	0	0	4	0	0	0	0	2	2	1	0	0		2.4	0	1	1	1	2	2	1	153	0	1887	1	1	6	-2.16122	1	2.3937	0	11.5	3.5
143	4	1	1	4	1	1	1	57	1	57	0	94	37	1	2	67	0	0	4	0	0	1	1	3	1	0.333333	6	3		13.4	1	1	0	0	1	0	0	5	0	52999	1	1	6	-1.71264	1	4.46541	1	25.2	2.8
144	3	1	0	3	1	0	0	113	0	113	0	113	0	1	2	70	0	1	1	0	0	1	0	5	5	1				0	0	0	0	1	2	0	0	3	0	285	1	1	6	-2.0199	1	1.39589	0	15.7	3.1
145	2	0	0	3	1	0	0	119	0	119	0	119	0	1	2	59	0	0	4	0	0	0	1	5	5	1				3.2	0	0	0	0	1	1	0	2	0	279	1	1	6	-2.05518	1	2.31624	0	16.4	3.3
146	4	1	1	4	1	1	1	32	1	32	0	117	85	1	2	70	0	1	1	0	0	0	1	2	2	1	0	0		2.6	0	0	0	1	2	0	0	205	0	33	1	1	6	-2.3599	0	5.4697	1	7.4	3.5
147	3	1	0	3	1	0	0	63	0	63	0	63	0	1	2	84	1	1	2	1	0	0	0	3	3	1				1.8	0	0	0	0	1	1	0	5	0	423	1	1	6	-1.97018	1	3.02404	1	13.8	3.2
148	2	0	0	4	1	1	0	44	1	38	0	44	6	2	1	74	0	1	2	0	0	1	1	2	2	1				1.3	0	1	0	0	1	1	0	4	0	147	1	0	5	-2.51846	0	4.13873	1	5.3	3.8
149	4	1	1	4	1	1	1	40	1	40	0	42	2	1	1	68	0	1	1	0	0	1	0	2	2	1	0	0		3	0	1	0	1	2	0	0	3	0	17075	1	0	5	-2.9549	0	4.15169	1	21.2	4.2
150	3	1	0	3	1	0	1	187	1	187	1	273	86	2	1	79	1	1	1	0	0	1	1	9	9	1	0	0		2.7	0	1	0	0	1	0	0	56	0	110	1	1	6	-1.96	1	3.63265	1	7.3	3.4
151	1	0	0	3	1	0	0	553	0	553	0	553	0	1	1	82	1	1	2	0	0	1	0	9	9	1				1.2	0	0	0	0	1	0	0	4.1	0	64	1	0	5	-2.6149	0	2.39844	0	19.5	3.8
152	3	1	0	3	1	0	1	342	1	342	1	342	0	2	1	89	1	1	2	0	0	0	1	9	8	0.888889	6	3		4.8	0	0	1	0	2	0	0	2.8	0	1137	2	1	7	-1.34142	1	1.39892	0	20.3	2.5
153	1	0	0	2	0	0	0	556	0	556	0	556	0	2	1	91	1	1	2	1	0	1	0	9	3	0.333333				2	0	0	0	0	1	5		86	0	1045	1	1	6	-2.22518	1	1.07444	0	14.6	3.5
154	2	0	0	3	1	0	1	167	1	167	0	555	388	1	1	78	1	0	3	0	1	1	1	9	6	0.666667	2	2		1.1	0	0	0	1	2	0	0	120	0	56	1	1	6	-2.09346	1	1.03357	0	13.4	3.3
155	3	1	0	3	1	0	1	166	1	166	0	538	372	1	2	70	0	1	2	0	0	1	0	8	8	1	0	0		2.2	0	1	0	0	1	0	0	6.7	0	27	1	0	5	-2.56518	0	1.52691	0	16.8	3.9
156	1	0	0	2	0	0	0	534	0	534	0	534	0	2	1	86	1	0	4	0	0	1	1	9	9	1				2.4	0	0	0	0	1	1	0	7.2	0	20	1	1	6	-1.90622	1	2.23077	0	12.6	3.2
157	3	1	0	3	1	0	1	394	1	394	1	394	0	2	1	76	1	1	2	0	0	0	0	9	9	1	6	3		1.6	0	1	0	0	1	5		20	0	318	1	1	6	-1.85396	1	2.0339	0	5.4	3.2
158	2	0	0	3	1	0	0	311	0	311	0	531	220	1	2	58	0	1	2	0	0	1	0	9	9	1	6	3		1.6	0	0	0	0	1	0	0	6.5	0	12	1	1	6	-2.31978	0	1.96043	0	9.5	3.8
159	2	0	0	2	0	0	0	105	0	105	0	518	413	1	1	76	1	0	4	0	1	1	0	9	5	0.555556	0	0		1.6	0	1	0	0	1	0	0	44	0	155	1	1	6	-1.7089	1	3.02105	1	14.7	3
160	0			0			1	90	1	90	1	90	0	2	1	93	1	0	4	1	0	1	0				6	3		2.3	0	0	0	1	2	5		1012	1	3431	1	1	6	-2.16886	1	2.84821	0	18.4	3.2
161	3	1	0	3	1	0	1	408	1	408	0	429	21	1	1	72	0	1	1	0	0	1	0	9	8	0.888889	6	3		3.3	0	0	0	0	1	0	0	153	0	12	1	1	6	-2.13	1	0.995261	0	9.3	3.6
162	2	0	0	2	0	0	1	329	1	329	1	329	0	1	1	83	1	1	2	0	0	0	0	9	8	0.888889	6	3		1.6	0	0	0	1	2	1	0	2.5	0	16	1	1	6	-1.7715	1	0.76044	0	7.5	3.2
163	2	0	0	2	0	0	1	163	1	163	0	497	334	1	2	83	1	0	4	0	0	1	1	8	7	0.875	0	0		2.1	0	0	0	1	2	0	0	3.1	0	44	1	0	5	-2.33122	0	2.74236	0	12.3	3.7
164	3	1	0	3	1	0	1	358	1	358	0	468	110	1	1	77	1	0	3	0	0	1	0	9	9	1	0	0		0	0	0	0	1	2	0	0	2	0	334	1	0	5	-2.53142	0	1.80844	0	13.1	3.9
165	2	0	0	3	1	0	1	104	1	104	0	431	327	1	1	56	0	1	1	0	1	0	1	5	5	1	0	0		3.1	0	0	0	1	2	5		3.5	0	38	1	0	5	-3.04142	0	1.49596	0	16.1	4.5
166	2	0	0	3	1	0	1	315	1	315	0	390	75	1	1	89	1	1	2	1	0	1	0	9	7	0.777778	6	3		1.4	0	0	0	0	1	0	0	215	0	660	1	0	5	-2.56518	0	2.93478	0	19.3	3.9
167	3	1	0	3	1	0	1	314	1	314	0	364	50	2	1	82	1	0	4	0	1	0	0	9	9	1	0	0		9.8	1	0	0	0	1	5		6696	1	6051	1	1	6	-2.0199	1	3.76705	1	29.7	3.1
168	3	1	0	3	1	0	0	316	0	316	0	316	0	1	2	86	1	1	2	1	0	1	0	9	6	0.666667				1.4	0	0	0	1	2	0	0	2.6	0	1186	1	0	5	-2.34846	0	1.44828	0	18.5	3.6
169	2	0	0	2	0	0	0	262	0	262	0	262	0	1	1	69	0	0	4	0	0	1	1	9	4	0.444444				1.6	0	0	0	1	2	0	0	0.7	0	255	1	0	5	-2.59602	0	1.75379	0	11.4	4.1
170	3	1	0	3	1	0	1	181	1	181	0	230	49	1	1	66	0	0	4	0	0	0	0	8	8	1	0	0		5.2	1	0	0	1	2	1	0	242	0	1233	1	1	6	-2.00102	1	2.94667	0	6.4	3.4
171	3	1	0	3	1	0	1	372	1	372	0	463	91	1	1	78	1	1	1	0	0	0	0	9	9	1	0	0		7.8	1	1	0	0	1	0	0	2.2	0	10093	1	0	5	-3.01886	0	2.92672	0	16.2	4.2
172	3	1	0	3	1	0	1	234	1	234	0	422	188	1	2	62	0	1	2	0	1	0	0	9	8	0.888889	1	1		3.5	0	1	0	0	1	1	0	1208	1	5660	1	1	6	-1.96764	1	1.88312	0	9.9	3.1
173	3	1	0	3	1	0	0	219	0	219	0	219	0	2	1	81	1	0	4	0	0	1	0	9	9	1				1.2	0	1	0	0	1	2	1	9950	1	2400	1	1	6	-1.69933	1	4.15029	1	4.1	3.1
174	3	1	0	3	1	0	0	148	0	148	0	231	83	1	1	64	0	0	3	0	0	0	1	9	6	0.666667				2.8	0	1	0	0	1	0	0	1094	1	229	1	1	6	-1.88079	1	2.12414	0	5.3	3.3
175	2	0	0	3	1	0	1	153	1	153	0	225	72	1	2	72	0	0	3	0	0	0	1	7	7	1	6	3		5	1	1	0	0	1	1	0	6	0	1277	2	1	7	-1.62311	1	2.14159	0	8.1	2.8
176	3	1	0	3	1	0	0	208	0	208	0	208	0	1	1	74	0	0	3	0	1	1	1	9	1	0.111111				1.8	0	0	0	0	1	0	0	9.4	0	98	1	0	5	-3.25313	0	3.02703	1	18	4.5
177	2	0	0	2	0	0	0	511	0	511	0	511	0	1	2	72	0	1	2	0	0	1	0	9	9	1				2.5	0	0	0	0	1	1	0	4.3	0	30	1	1	6	-1.95824	1	1.87296	0	10.8	3.1
178	1	0	0	2	0	0	1	402	1	402	0	469	67	2	1	61	0	1	2	0	1	0	0	9	9	1	0	0		1.6	0	0	0	1	2	1	0	4	0	27	1	0	5	-3.42988	0	6.23256	1	15.3	4.7
179	3	1	0	3	1	0	1	257	1	257	1	257	0	1	1	93	1	0	4	0	0	0	1	9	9	1	6	3	perforation	3.1	0	0	0	0	1	0	0	62	0	154	1	1	6	-1.53374	1	1.68387	0	9.4	2.8
180	3	1	0	3	1	0	1	344	1	344	1	344	0	1	1	71	0	1	2	0	0	1	0	9	7	0.777778	6	3		13.2	1	0	1	0	2	1	0	174000	1	36000	1	1	6	-2.41622	0	1.95177	0	19.8	3.8
181	4	1	1	4	1	1	1	31	1	31	0	356	325	2	1	73	0	1	2	0	0	1	1	2	2	1	0	0		2.3	0	1	1	1	2	1	0	8.7	0	17	1	0	5	-2.27642	0	3.29126	1	10.6	3.6
182	3	1	0	3	1	0	1	207	1	207	0	302	95	1	2	72	0	1	1	0	0	1	0	9	8	0.888889	4	2		2.3	0	1	1	0	2	1	0	3130	1	3320	1	0	5	-2.34102	0	2.26718	0	11.8	3.8
183	2	0	0	2	0	0	0	80	0	80	0	80	0	1	1	88	1	0	4	0	0	1	0	4	4	1				4.3	0	0	0	0	1	0	0	1.6	0	391	1	0	5	-2.78177	0	2.66327	0	14.6	4.1
184	2	0	0	2	0	0	0	464	0	464	0	464	0	2	2	76	1	1	2	0	0	1	0	9	3	0.333333				1	0	0	1	1	2	1	0	4.4	0	61	1	1	6	-1.89478	1	1.78457	0	16.1	3.3
185	2	0	0	4	1	1	0	365	1	43	0	365	322	1	1	71	0	1	2	0	0	1	0	9	9	1				2	0	1	0	0	1	1	0	4.2	0	147	1	1	6	-2.05734	1	3.01887	1	12	3.7
186	4	1	1	4	1	1	1	50	1	50	0	470	420	2	2	70	0	1	1	0	0	1	0	3	3	1	1	1		2	0	1	0	0	1	0	0	5746	1	925	1	0	5	-2.86357	0	1.80328	0	12.2	4
187	4	1	1	4	1	1	1	43	1	43	1	137	94	1	2	70	0	1	2	0	0	1	0	2	2	1	6	3		2.4	0	1	0	1	2	0	0	112452	1	13515	1	0	5	-2.73264	0	5.04575	1	14.7	4
188	3	1	0	3	1	0	0	428	0	428	0	428	0	2	1	81	1	1	2	0	0	0	0	9	7	0.777778				1.5	0	1	0	0	1	1	0	155	0	31	1	1	6	-2.06478	1	1.01111	0	6.8	3.5
189	2	0	0	2	0	0	0	409	0	409	0	409	0	1	1	64	0	0	4	0	0	1	1	9	9	1				7.3	1	0	0	0	1	0	0	2039	1	21593	1	0	5	-2.36142	0	3.98387	1	13.8	3.7
190	2	0	0	2	0	0	0	359	0	359	0	359	0	1	1	81	1	0	4	0	1	1	1	9	9	1				7.4	1	0	1	0	2	0	0	28791	1	178	1	0	5	-2.36142	0	2.50794	0	21.5	3.7
191	2	0	0	2	0	0	1	240	1	240	0	317	77	1	1	82	1	0	4	0	0	1	1	9	6	0.666667	6	3		8.2	1	1	0	0	1	2	1	7464	1	26631	1	1	6	-2.3599	0	5.91729	1	23.3	3.5
192	2	0	0	3	1	0	0	321	0	321	0	321	0	1	2	74	0	1	1	0	0	1	0	9	9	1				3.7	0	0	0	0	1	1	0	117	0	95	1	1	6	-1.97018	1	2.17407	0	10	3.2
193	3	1	0	3	1	0	1	235	1	235	0	315	80	1	1	69	0	0	3	0	1	0	1	9	4	0.444444	1	1		2.8	0	0	0	0	1	1	0	4.9	0	125	1	1	6	-2.24622	1	3.41791	1	6.5	3.6
194	4	1	1	4	1	1	1	80	1	80	0	213	133	1	2	72	0	1	2	0	0	1	0	4	4	1	1	1		7.4	1	1	0	0	1	0	0	5.2	0	1103	1	1	6	-2.1329	1	3.87845	1	12.1	3.3
195	2	0	0	3	1	0	0	234	0	234	0	234	0	2	1	57	0	1	1	0	0	1	0	9	7	0.777778				17	1	1	1	0	2	2	1	8.6	0	689	2	1	7	-1.9639	1	3.91209	1	19.3	3.3
196	4	1	1	4	1	1	1	55	1	55	1	79	24	1	1	53	0	0	3	0	0	1	0	2	2	1	0	0		20.5	1	1	0	1	2	5		261073	1	214640	1	1	6	-2.15868	1	7.34906	1	63.5	3.4
197	0			0			1	40	1	40	1	40	0	2	1	72	0	0	4	0	0	0	0				6	3	sepsis	2.7	0	1	0	0	1	1	0	97	0	77	2	1	8	-1.35867	1	1.96429	0	4.1	2.6
198	4	1	1	4	1	1	1	90	1	90	1	228	138	1	1	66	0	0	3	0	0	0	1	3	3	1	1	1		3.5	0	0	0	1	2	1	0	9069	1	1382	1	1	6	-1.96972	1	4.90446	1	6	3.4
199	3	1	0	3	1	0	0	129	0	129	0	129	0	1	1	80	1	0	4	0	0	1	0	9	9	1				26	1	1	0	1	2	0	0	757	1	14317	2	1	7	-1.28972	1	10.092	1	51.2	2.6
200	4	1	1	4	1	1	1	69	1	69	0	97	28	1	1	52	0	1	1	0	0	0	0	3	3	1	0	0		9.1	1	1	1	0	2	5		119476	1	7724	1	0	5	-2.25495	1	2.64583	0	20.5	3.6
201	3	1	0	3	1	0	1	217	1	217	1	399	182	1	2	54	0	1	1	0	1	1	0	9	7	0.777778	0	0		8.4	1	0	1	1	2	1	0	10	0	31	1	1	6	-2.47764	0	2.45968	0	19.9	3.7
202	3	1	0	3	1	0	1	265	1	265	0	419	154	1	1	79	1	0	4	0	0	0	1	9	7	0.777778	0	0		1.7	0	1	0	0	1	0	0	6.4	0	24	1	0	5	-2.73518	0	2.49434	0	15.5	4.1
203	2	0	0	3	1	0	1	179	1	179	0	365	186	1	2	80	1	0	4	0	0	0	0	9	8	0.888889	1	1		2.8	0	0	0	0	1	0	0	2469	1	963	1	0	5	-2.99018	0	1.66467	0	10.9	4.4
204	3	1	0	3	1	0	0	500	0	500	0	500	0	1	1	78	1	1	2	0	0	1	0	9	9	1				2	0	0	0	0	1	1	0	15.1	0	25	1	1	6	-2.10642	1	2.0613	0	16.2	3.4
205	2	0	0	3	1	0	1	341	1	341	0	388	47	1	1	76	1	0	4	0	0	1	0	9	8	0.888889	6	3		2.2	0	0	0	0	1	0	0	6.2	0	1349	1	0	5	-2.3	0	1.07783	0	18.3	3.8
206	4	1	1	4	1	1	1	35	1	35	1	126	91	1	1	67	0	0	4	1	0	0	1	2	2	1	0	0		5.1	1	1	0	0	1	0	0	101	0	234	2	1	7	-1.5949	1	1.63043	0	14.4	2.6
207	1	0	0	2	0	0	1	343	1	343	0	440	97	1	1	73	0	1	1	0	0	0	0	9	9	1	0	0		4.7	0	0	0	0	1	1	0	20.8	0	105	1	1	6	-2.34846	0	1.12794	0	14.3	3.6
208	1	0	0	2	0	0	0	207	0	207	0	207	0	1	1	73	0	0	4	0	0	1	0	9	9	1				3.2	0	0	0	0	1	2	1	15	0	17	1	1	6	-2.36022	0	3.18605	1	9	4
209	2	0	0	3	1	0	0	145	0	145	0	145	0	2	1	83	1	1	2	0	0	1	1	9	8	0.888889				3.5	0	0	0	0	1	0	0	1208	1	1333	1	0	5	-2.76132	0	2.59843	0	28.5	3.8
210	3	1	0	3	1	0	0	69	0	69	0	69	0	2	1	86	1	0	4	0	0	0	0				6	3		0	0	0	0	1	2	0	0	74	0	17	1	0	5	-2.51846	0	1.25067	0	15.6	3.8
211	4	1	1	4	1	1	1	39	1	39	0	54	15	1	1	78	1	0	4	0	0	1	1	2	2	1	0	0		3.1	0	0	1	0	2	0	0	2.7	0	66	1	0	5	-2.39264	0	4.49367	1	16.9	3.6
212	3	1	0	3	1	0	1	293	1	293	0	357	64	1	1	68	0	1	2	0	0	1	1	9	8	0.888889				5.7	1	0	0	0	1	0	0	2	0	1704	1	0	5	-2.66489	0	2.96833	0	16.7	4
213	4	1	1	4	1	1	1	66	1	66	1	205	139	1	1	78	1	0	3	0	0	1	0	3	3	1	0	0		11.5	1	0	0	0	1	0	0	3	0	15646	1	1	6	-2.00577	1	1.86879	0	14.8	3.5
214	3	1	0	3	1	0	1	91	1	91	0	112	21	1	1	81	1	1	2	0	0	1	1	4	4	1				4.3	0	0	0	0	1	1	0	4301	1	213	1	1	6	-2.15114	1	1.35833	0	6.6	3.4
215	3	1	0	3	1	0	1	453	1	453	0	479	26	1	2	48	0	1	1	0	0	0	0	9	9	1				0	0	0	0	1	2	1	0	2	0	197	1	0	5	-3.065	0	2.4252	0	15.5	4.7
216	2	0	0	2	0	0	0	406	0	406	0	406	0	1	1	67	0	1	2	0	0	0	0	9	8	0.888889				1.1	0	0	0	1	2	0	0	562	1	30	1	1	6	-2.36142	0	1.76667	0	16.1	3.7
217	2	0	0	2	0	0	1	328	1	328	1	328	0	2	2	81	1	0	4	1	0	1	0	9	8	0.888889	6	3		0	0	0	1	1	2	1	0	145	0	1958	1	1	6	-1.66846	1	1.10914	0	15.1	2.8
218	4	1	1	4	1	1	1	37	1	37	0	447	410	1	2	74	0	1,1	1,2	0	1	1	0	2	2	1	0	0		1.7	0	0	0	1	2	0	0	124	0	43	1	0	5	-2.31018	0	1.56047	0	15	3.6
219	3	1	0	3	1	0	0	127	0	127	0	262	135	1	1	67	0	0	4	0	0	1	1	9	4	0.444444	6	3		2.6	0	1	0	0	1	1	0	8	0	77	1	0	5	-2.19396	1	5.6	1	16	3.6
220	4	1	1	4	1	1	1	40	1	40	0	161	121	1	1	64	0	0	4	0	0	0	1	2	2	1	4	2		2.2	0	1	0	1	2	0	0	487	1	326	1	0	5	-2.25602	1	3.04762	1	7.1	3.7
221	2	0	0	2	0	0	0	136	0	136	0	136	0	1	1	83	1	0	3	1	0	0	0	9	4	0.444444				2.7	0	0	0	1	2	0	0	2.4	0	138	1	1	6	-2.13764	1	1.99306	0	12.4	3.3
222	3	1	0	3	1	0	0	43	0	43	0	43	0	1	1	90	1	1	2	0	0	1	0	3	3	1				2.5	0	0	0	0	1	0	0	6.4	0	129	1	0	5	-2.4449	0	0.99763	0	18.2	3.6
[truncated: 65 more columns]
